# Supplementary material for: Synthesis of Cyclic Oligomers of Polyether Ketone Ketone (PEKK) for Ring-Opening Polymerisation (ROP) Applications
Source: Polymers (Basel). 2024 Dec 11;16(24):3465. doi: 10.3390/polym16243465 (PMC11728470; doi:10.3390/polym16243465)
Supplement: Supplementary file 1 [file polymers-16-03465-s001.zip]

Archive with 1 entries (1 files):
- Supporting information for Synthesis of cyclic oligomers of polyether ketone ketone (PEKK) for ring-opening polymerisation (ROP) applications.pdf
